# Supplementary material for: Ubiquitination drives COPI priming and Golgi SNARE localization
Source: eLife. 2022 Jul 29;11:e80911. doi: 10.7554/eLife.80911 (PMC9374436; doi:10.7554/eLife.80911)
Supplement: Source data 1. [file elife-80911-data1.zip]

Archive with 25 entries (25 files):
- Figure 1 Source Data 1.xlsx
- Figure 3 Source Data - Blot 1.png
- Figure 3 Source Data - Blot 2.png
- Figure 3 Source Data - Blot 3.png
- Figure 3 Source Data 1.xlsx
- Figure 4 Source Data 1.xlsx
- Figure 4 Source Data 2.xlsx
- Figure 5 Source Data - Blot 1.png
- Figure 5 Source Data - Blot 2.png
- Figure 5 Source Data - Blot 3.jpg
- Figure 5 Source Data - Blot 4.png
- Figure 5 Source Data - Blot 5.jpg
- Figure 5 Source Data - Blot 6.jpg
- Figure 5 Source Data 1.xlsx
- Figure 6 Source Data - Blot 1.png
- Figure 6 Source Data - Blot 2.jpg
- Figure 6 Source Data - Blot 3.jpg
- Figure 6 Source Data - Blot 4.jpg
- Figure 7 Source Data - Blot 1.png
- Figure 7 Source Data - Blot 2.png
- Figure 7 Source Data - Blot 3.png
- Figure 7 Source Data - Blot 4.png
- Figure 7 Source Data - Blot 5.jpg
- Figure 7 Source Data 1.xlsx
- Figure 7 Source Data 2.xlsx
